# Supplementary material for: Fisetin as an Antiviral Agent Targeting the RNA-Dependent RNA Polymerase of SARS-CoV-2: Computational Prediction and In Vitro Experimental Validation
Source: Microorganisms. 2025 Dec 10;13(12):2809. doi: 10.3390/microorganisms13122809 (PMC12736355; doi:10.3390/microorganisms13122809)
Supplement: Supplementary file 1 [file microorganisms-13-02809-s001.zip]

Archive with 1 entries (1 files):
- microorganisms-3948191-supplementary.pdf
